# Supplementary material for: High-Sensitivity Whispering Gallery Mode Humidity Sensor Based on Glycerol Microdroplet Volumetric Expansion
Source: Sensors (Basel). 2021 Mar 3;21(5):1746. doi: 10.3390/s21051746 (PMC7959475; doi:10.3390/s21051746)
Supplement: Supplementary file 1 [file sensors-21-01746-s001.zip]

Archive with 2 entries (2 files):
- sensors-1110558-supplementary-final.docx
- sensors-1110558-supplementary-video.mp4
